# Supplementary material for: Genetic and morphological divergence among three closely related Phrynocephalus species (Agamidae)
Source: BMC Evol Biol. 2019 Jun 6;19:114. doi: 10.1186/s12862-019-1443-y (PMC6551896; doi:10.1186/s12862-019-1443-y)
Supplement: Supplementary file 1 — Table S1. Mensural and meristic data, expressed as mean ± SE and range, collected from adults of three viviparous Phrynocephalus species. (XLS 60 kb) [file 12862_2019_1443_MOESM1_ESM.xls]

## Sheet: Table S1
Table S1 Mensural and meristic data, expressed as mean ± SE (range), collected from adults of three viviparous Phrynocephalus species
Species	Sampling locality	Sex	Sample size	Snout-vent length	Head length	Head width	Abdomen length	Tail length	Fore-limb length	Hind-limb length	4th finger length	4th toe length	Claw length of the 4th finger	Claw length of the 4th toe	Nasal scales	Internasal scales	Scales around parietal eye	Supraocular scales	Superciliaris	Gular folds	Dorsal scales	Ventral scales	Subdigital lamellae of the 4th finger	Subdigital lamellae of the 4th toe	Scales around midbody
P. guinanensis	PG5	Females	10	64.4 ± 1 (58.5-69.3)	16.3 ± 0.2 (15.2-17.3)	13.4 ± 0.2 (12.4-14.4)	36.3 ± 0.7 (31.3-38.5)	51.7 ± 0.9 (46.9-55.6)	16.8 ± 0.3 (15.7-17.9)	26.9 ± 0.4 (25-28.4)	5.4 ± 0.1 (5-5.9)	7.9 ± 0.1 (7.4-8.8)	2.6 ± 0.1 (2.2-3.1)	2.4 ± 0.1 (2-2.6)	4.2 ± 0.1 (4-5)	6.1 ± 0.2 (5-7)	10.1 ± 0.3 (8-11)	14.6 ± 0.4 (12-16)	11.2 ± 0.2 (10-12)	23.3 ± 0.9 (20-28)	126.1 ± 4.2 (112-148)	105.7 ± 3.3 (89-123)	15.6 ± 0.3 (14-17)	23.1 ± 0.5 (21-26)	152.7 ± 2.6 (139-165)
		Males	8	61.6 ± 0.8 (58.4-65.5)	16.3 ± 0.1 (15.9-16.9)	13.5 ± 0.1 (13.1-14.3)	32.7 ± 0.9 (29.6-37)	56.9 ± 1.3 (51.4-61.9)	16.7 ± 0.2 (16.2-17.3)	27.9 ± 0.4 (26-29.2)	5.5 ± 0.1 (5.1-5.8)	8 ± 0.1 (7.2-8.5)	2.5 ± 0.2 (1.8-3.2)	2.4 ± 0.1 (1.8-2.9)	4.3 ± 0.2 (4-5)	6.3 ± 0.3 (5-7)	9.8 ± 0.3 (9-11)	15.1 ± 0.4 (13-17)	10.6 ± 0.3 (10-12)	24.5 ± 0.5 (22-26)	124.3 ± 3.9 (108-145)	104.4 ± 2.8 (90-113)	15.6 ± 0.3 (14-17)	22.6 ± 0.4 (21-24)	152.5 ± 2.7 (139-162)
	PG6	Females	10	64.9 ± 1.1 (60.2-72.1)	16.4 ± 0.2 (15.1-17.5)	13.6 ± 0.2 (12.8-14.5)	35.7 ± 0.6 (32.6-38.7)	54.2 ± 1.1 (47-58.5)	16.8 ± 0.2 (15.6-17.7)	26.7 ± 0.4 (24.2-28.6)	5.4 ± 0 (5.3-5.7)	8.2 ± 0.2 (7.3-9.1)	2.6 ± 0.1 (2.3-2.9)	2.3 ± 0.1 (2-2.7)	4.3 ± 0.2 (3-5)	5.8 ± 0.2 (5-7)	9.3 ± 0.3 (8-11)	16 ± 0.3 (14-17)	10.8 ± 0.2 (10-12)	25.5 ± 0.7 (21-28)	125.4 ± 1.8 (113-134)	108.3 ± 1.5 (102-116)	16 ± 0.4 (15-19)	24.6 ± 0.5 (22-27)	152.9 ± 3.6 (132-166)
		Males	10	61.9 ± 0.8 (58.7-65.6)	16.4 ± 0.3 (15.3-18.4)	13.7 ± 0.2 (12.7-14.9)	32.4 ± 0.7 (28.6-35.1)	58.1 ± 0.9 (54.2-61.8)	17 ± 0.3 (15.7-18.8)	27.6 ± 0.5 (25.2-29.4)	5.5 ± 0.1 (4.8-5.9)	8.7 ± 0.1 (8.2-9.5)	2.5 ± 0.1 (2-3.2)	2.3 ± 0.1 (2.1-2.6)	4.4 ± 0.2 (4-5)	5.8 ± 0.2 (5-7)	9.7 ± 0.2 (9-11)	16.3 ± 0.3 (15-18)	11.3 ± 0.3 (10-13)	23.1 ± 0.4 (21-26)	128.7 ± 3.8 (119-158)	112.1 ± 3.2 (96-125)	17.2 ± 0.4 (15-19)	25.7 ± 0.7 (23-29)	158.8 ± 4.7 (145-191)
	PG7	Females	10	65.8 ± 7 (54.7-73.5)	16.8 ± 1.1 (14.6-18.1)	13.5 ± 0.8 (12.1-14.6)	35.7 ± 4 (31.1-41.8)	60.3 ± 4.8 (50.7-67.5)	18 ± 1.7 (15-20.2)	28.9 ± 2.4 (25.3-31.5)	5.7 ± 0.4 (5.1-6.1)	8.8 ± 0.5 (7.9-9.4)	2.7 ± 0.4 (2-3.4)	2.4 ± 0.4 (1.5-3)	4.6 ± 0.2 (4-5)	7.1 ± 0.1 (7-8)	9.9 ± 1.2 (8-12)	18.6 ± 1.6 (16-21)	12.6 ± 0.8 (12-14)	24 ± 1.6 (21-26)	139.4 ± 7.1 (130-153)	121.4 ± 12 (96-134)	18.3 ± 1.4 (16-20)	26.8 ± 2.1 (24-30)	174.5 ± 18.9 (146-203)
		Males	10	69.4 ± 1.4 (60.6-74.8)	18 ± 0.2 (17-19.4)	14.8 ± 0.3 (13.5-16.1)	35.6 ± 1 (30.4-41.2)	67.8 ± 2.1 (54.7-77.6)	19 ± 0.5 (16.8-21.3)	31.1 ± 0.7 (27.2-34)	6 ± 0.1 (5.5-6.5)	9.5 ± 0.1 (8.9-10.1)	2.6 ± 0.1 (1.6-3.4)	2.6 ± 0.1 (2.2-3)	4.4 ± 0.2 (3-5)	6.6 ± 0.2 (6-8)	10 ± 0.3 (8-12)	18 ± 0.5 (15-20)	12.1 ± 0.4 (10-14)	22.3 ± 0.6 (19-25)	136.8 ± 3.5 (114-154)	124.5 ± 3.9 (104-153)	17.6 ± 0.4 (16-19)	26.7 ± 0.5 (23-28)	174.8 ± 5.5 (154-217)
	PG9	Females	10	67.2 ± 1.6 (60.1-76.6)	16.6 ± 0.3 (15.1-18.2)	13.8 ± 0.3 (12.5-15)	35.7 ± 1.1 (31.3-40.7)	58.6 ± 1.9 (52.6-68.2)	18 ± 0.4 (16.3-20)	28.3 ± 0.4 (25.9-30.2)	5.6 ± 0.1 (5.3-5.9)	8.8 ± 0.1 (8.4-9.2)	2.8 ± 0.1 (2.3-3.2)	2.3 ± 0.1 (2-2.6)	5 ± 0 (5-5)	7.5 ± 0.2 (7-8)	9.7 ± 0.2 (9-10)	16.4 ± 0.3 (15-18)	12.1 ± 0.2 (11-13)	23.2 ± 0.6 (20-26)	137.6 ± 3.7 (124-156)	117 ± 2.2 (103-127)	17 ± 0.5 (15-19)	25 ± 0.4 (23-27)	165.1 ± 4.7 (148-191)
		Males	10	67.4 ± 1 (62.3-71.1)	17.6 ± 0.3 (16.2-19)	14.6 ± 0.2 (13.8-15.6)	34.7 ± 1.4 (28.5-40.5)	66.3 ± 1.7 (58.5-76.2)	18 ± 0.2 (17.3-19.5)	29.3 ± 0.3 (27.9-30.7)	5.7 ± 0.1 (5.2-6.4)	9 ± 0.1 (8.3-9.6)	2.4 ± 0.1 (2.1-3)	2.4 ± 0.1 (1.8-2.7)	5.1 ± 0.1 (5-6)	7.1 ± 0.1 (7-8)	9.8 ± 0.4 (8-12)	16.3 ± 0.2 (16-17)	12.3 ± 0.3 (11-14)	23.7 ± 0.6 (20-26)	132.7 ± 2.8 (122-152)	115 ± 1.9 (108-125)	17.2 ± 0.4 (16-19)	25 ± 0.5 (23-27)	170 ± 3.9 (156-192)
	PG10	Females	10	58.9 ± 1 (53.2-63.1)	15.2 ± 0.2 (14.5-15.9)	12.8 ± 0.2 (11.9-13.6)	31.5 ± 0.8 (28-35.4)	56.3 ± 1.3 (48.2-62.7)	15.6 ± 0.1 (14.8-16.1)	24.6 ± 0.3 (23.2-26.6)	4.8 ± 0.1 (4.6-5.3)	7.6 ± 0.1 (7.3-8)	2.4 ± 0.1 (1.9-2.9)	2.2 ± 0.1 (1.9-2.5)	4.2 ± 0.2 (3-5)	6.7 ± 0.2 (6-7)	9.3 ± 0.3 (8-11)	14.9 ± 0.4 (13-17)	10.7 ± 0.3 (9-12)	21.3 ± 0.7 (17-25)	117.6 ± 2.8 (100-132)	100.7 ± 2.2 (89-114)	16.1 ± 0.4 (13-18)	24.4 ± 0.3 (23-26)	134.2 ± 2.1 (127-146)
		Males	8	55.3 ± 0.9 (51-58.6)	14.8 ± 0.2 (13.8-15.6)	12.6 ± 0.3 (11.2-13.5)	27.9 ± 0.5 (26.1-30.9)	61 ± 1 (55.4-64.2)	16 ± 0.1 (15.3-16.6)	25.9 ± 0.4 (24-27.3)	5.1 ± 0.1 (4.7-5.5)	8.2 ± 0.1 (7.5-8.5)	2.3 ± 0.1 (2-2.5)	2.2 ± 0.1 (1.8-2.6)	4.3 ± 0.2 (4-5)	6.9 ± 0.1 (6-7)	9 ± 0.2 (8-10)	13.9 ± 0.6 (11-17)	10.3 ± 0.3 (9-11)	20.1 ± 0.8 (17-24)	113.6 ± 1.6 (107-120)	96.8 ± 2.1 (83-102)	16.4 ± 0.3 (15-17)	25.1 ± 0.5 (23-27)	136.9 ± 3.5 (121-151)
	PG13	Females	10	70.4 ± 1.1 (65.1-77.1)	17.1 ± 0.2 (16.2-18)	13.4 ± 0.2 (12.9-14.6)	37.7 ± 0.8 (33.4-42.7)	65.4 ± 1 (62.1-71.2)	19.1 ± 0.2 (18.3-20.1)	29.9 ± 0.7 (27-33.5)	6.1 ± 0.1 (5.7-6.8)	10 ± 0.2 (8.9-10.7)	2.7 ± 0.1 (2.1-3.5)	2.2 ± 0.2 (1.1-2.9)	5.4 ± 0.3 (4-7)	7.3 ± 0.2 (6-8)	10.1 ± 0.2 (9-11)	15.6 ± 0.3 (14-17)	12.1 ± 0.2 (11-13)	22.5 ± 0.9 (19-26)	147.5 ± 2.2 (141-162)	129.2 ± 1.8 (118-138)	18.6 ± 0.5 (16-21)	27.9 ± 0.6 (25-30)	164.7 ± 2.3 (156-176)
		Males	10	70.2 ± 1.4 (64.8-78.8)	17.6 ± 0.3 (16.5-18.7)	14.2 ± 0.3 (13.1-15.5)	36.9 ± 1.2 (31.4-43)	69.9 ± 1.6 (65.3-78.8)	19.6 ± 0.2 (18.6-20.5)	31.5 ± 0.5 (29.2-33.8)	6.3 ± 0.1 (5.5-6.9)	10.6 ± 0.3 (9.7-13.2)	2.5 ± 0.1 (2-3.2)	2.3 ± 0.1 (2.1-2.9)	5.3 ± 0.2 (5-6)	7.1 ± 0.2 (6-8)	10.1 ± 0.2 (9-11)	16.3 ± 0.2 (15-17)	11.6 ± 0.3 (10-13)	21.6 ± 1.1 (16-26)	133.1 ± 2.1 (123-145)	128 ± 2.9 (115-139)	18.3 ± 0.5 (17-22)	27.8 ± 0.9 (23-31)	167 ± 2.5 (156-177)
	PG15	Females	9	65.7 ± 0.7 (61.7-69.6)	16.1 ± 0.2 (15.1-16.8)	13.4 ± 0.2 (12.4-14)	34.4 ± 0.6 (30-36.7)	57.5 ± 0.9 (52.2-62.9)	17.6 ± 0.3 (16-18.7)	27.1 ± 0.3 (25.7-28.6)	5.5 ± 0.1 (5-5.8)	8.6 ± 0.2 (8.2-10)	2.7 ± 0.2 (2.1-3.6)	2.6 ± 0.2 (1.8-3.2)	4.9 ± 0.1 (4-5)	7.2 ± 0.1 (7-8)	9.8 ± 0.4 (8-12)	16 ± 0.3 (15-18)	11.6 ± 0.2 (11-13)	22.1 ± 0.9 (18-28)	134.2 ± 4 (119-155)	116.2 ± 2.1 (107-126)	17.1 ± 0.5 (15-19)	25.3 ± 0.5 (23-27)	162.3 ± 4.3 (143-181)
		Males	10	64.3 ± 1.4 (56.8-71.4)	16.6 ± 0.2 (15.4-17.4)	13.6 ± 0.2 (12.8-14.5)	32.7 ± 0.9 (28-37.8)	60.4 ± 1.8 (50.8-70)	17.3 ± 0.3 (16.1-19)	28.4 ± 0.5 (26-30.8)	5.7 ± 0.1 (5.4-6)	9.2 ± 0.2 (8.6-10.4)	2.3 ± 0.1 (1.7-2.9)	2.2 ± 0.1 (1.7-3.1)	4.9 ± 0.2 (4-6)	7.4 ± 0.3 (6-8)	9.8 ± 0.2 (9-11)	16 ± 0.5 (14-18)	11.3 ± 0.2 (10-12)	23.2 ± 0.8 (18-27)	126.3 ± 3.5 (109-142)	117.3 ± 2.7 (103-130)	17.3 ± 0.3 (16-19)	25.5 ± 0.5 (24-28)	165 ± 3.1 (155-185)
P. putjatia	PP1	Females	11	58.6 ± 1.3 (49.3-63.6)	14.8 ± 0.2 (13.6-16.5)	12.9 ± 0.1 (12.1-13.8)	33.1 ± 0.8 (28.3-35.7)	61.5 ± 0.8 (58.3-65.3)	17.7 ± 0.2 (16.9-18.8)	26.1 ± 0.2 (24.7-27.2)	5.5 ± 0.1 (4.7-6)	8.1 ± 0.1 (7.4-8.5)	2.4 ± 0.1 (2.1-2.8)	1.9 ± 0.1 (1.4-2.5)	4.1 ± 0.2 (3-5)	5.6 ± 0.2 (5-7)	9.5 ± 0.2 (8-11)	11.4 ± 0.4 (10-15)	10.5 ± 0.3 (9-12)	25.3 ± 0.9 (21-30)	109.2 ± 3.5 (95-130)	98.8 ± 2.3 (89-115)	16.8 ± 0.4 (15-19)	23 ± 0.3 (22-25)	128.9 ± 2.2 (116-142)
		Males	11	55.8 ± 0.5 (53.4-58.5)	14.6 ± 0.2 (13.8-15.7)	12.7 ± 0.1 (12.2-13.5)	29.7 ± 0.6 (27.4-32.9)	64.4 ± 1 (59-69.6)	17.4 ± 0.3 (15.6-18.8)	27.3 ± 0.2 (26.1-28.4)	5.4 ± 0.1 (5.1-5.8)	8.5 ± 0.1 (8-8.8)	2.2 ± 0.1 (1.9-2.8)	1.9 ± 0.1 (1.6-2.3)	4.1 ± 0.2 (3-5)	5.3 ± 0.1 (5-6)	9.5 ± 0.2 (8-10)	11.5 ± 0.4 (10-14)	10.5 ± 0.3 (9-12)	24.5 ± 0.9 (18-28)	108 ± 2.5 (97-128)	98.1 ± 1.4 (90-105)	15.6 ± 0.4 (13-17)	22.9 ± 0.4 (21-26)	128.5 ± 2.4 (111-140)
	PP3	Females	10	59.4 ± 1 (54.1-64.4)	15.6 ± 0.2 (15-16.5)	13 ± 0.1 (12.3-13.6)	31 ± 0.9 (26.2-36.1)	62.4 ± 1.1 (56.9-66.8)	16.7 ± 0.1 (15.9-17.4)	26.8 ± 0.3 (25.4-28.2)	5.3 ± 0.1 (5-5.6)	8.3 ± 0.1 (7.9-8.7)	2.5 ± 0.1 (2.2-2.8)	2.1 ± 0.1 (1.8-2.6)	4.2 ± 0.1 (4-5)	5.4 ± 0.2 (5-6)	9.2 ± 0.4 (7-11)	13.5 ± 0.5 (12-17)	10.3 ± 0.3 (9-12)	18.5 ± 0.7 (16-22)	104.3 ± 2.3 (92-116)	84.2 ± 1.9 (74-98)	16.5 ± 0.3 (15-18)	23.2 ± 0.5 (20-25)	110.5 ± 2.2 (102-122)
		Males	8	56.8 ± 1.3 (49.7-60.7)	15.6 ± 0.3 (14.4-16.6)	12.9 ± 0.3 (11.7-14.1)	28.2 ± 0.8 (24.8-31.7)	68.1 ± 1.2 (63-71.7)	17.3 ± 0.2 (16.4-18)	28 ± 0.2 (27.1-28.9)	5.4 ± 0.1 (5.1-5.8)	8.7 ± 0.2 (8.3-9.5)	2.5 ± 0.1 (2-3.2)	2.2 ± 0.1 (2-2.7)	3.8 ± 0.2 (3-4)	6 ± 0.3 (5-7)	8.6 ± 0.2 (8-9)	13 ± 0.3 (12-14)	10.4 ± 0.4 (9-12)	19.3 ± 0.8 (17-22)	104 ± 2.9 (94-118)	84.3 ± 1.5 (81-93)	16.4 ± 0.3 (15-17)	23 ± 0.3 (22-24)	113.3 ± 2 (106-124)
	PP4	Females	10	61 ± 1 (58.2-68.1)	15.5 ± 0.2 (14.6-16.6)	13.1 ± 0.2 (12.3-14.5)	33.8 ± 0.7 (31.7-38.4)	61.3 ± 1 (56.9-66.2)	17.9 ± 0.2 (16.9-19)	27.9 ± 0.4 (26.6-30.6)	5.3 ± 0.1 (5.1-5.8)	8.6 ± 0.1 (8.2-9)	2.4 ± 0.1 (2.2-2.8)	2 ± 0.1 (1.7-2.4)	3.6 ± 0.2 (3-4)	5.7 ± 0.2 (5-7)	10 ± 0.4 (8-12)	12.4 ± 0.4 (10-14)	11.1 ± 0.3 (10-13)	21.9 ± 0.8 (17-25)	112.1 ± 1.6 (106-122)	99.8 ± 2.6 (87-113)	15.7 ± 0.2 (15-17)	23.7 ± 0.2 (23-25)	130 ± 3.6 (118-156)
		Males	10	60.2 ± 0.8 (57.1-65.1)	15.5 ± 0.2 (14.5-16.3)	13.1 ± 0.2 (12.2-14)	31 ± 0.8 (27.8-34.7)	66.9 ± 1.3 (60-71.7)	17.4 ± 0.2 (16.4-18.3)	27.8 ± 0.4 (26.2-29.4)	5.6 ± 0.1 (5.2-6.2)	8.7 ± 0.2 (7.9-10.3)	2.4 ± 0.1 (2-2.8)	2.1 ± 0.1 (1.8-2.4)	3.7 ± 0.2 (3-4)	5.4 ± 0.2 (5-7)	9.4 ± 0.2 (8-10)	12.4 ± 0.3 (11-14)	11 ± 0.1 (10-12)	21.1 ± 0.7 (17-24)	107.8 ± 1.6 (94-113)	99 ± 2 (90-110)	15.8 ± 0.3 (15-18)	23.7 ± 0.6 (21-26)	125 ± 2.5 (112-137)
	PP11	Females	11	62.6 ± 1.3 (56-68.3)	15.5 ± 0.2 (14.5-16.8)	13.1 ± 0.2 (12.2-14.3)	32.9 ± 0.7 (28.6-35.1)	55 ± 1.1 (47.1-62.9)	16.5 ± 0.3 (14.4-17.6)	25.8 ± 0.3 (23.5-27)	5 ± 0.1 (4.2-5.5)	7.6 ± 0.1 (6.6-8.2)	2.5 ± 0.1 (2.1-3)	2.2 ± 0.1 (1.8-2.7)	4.3 ± 0.2 (3-5)	5.7 ± 0.2 (5-7)	9.1 ± 0.3 (7-11)	15 ± 0.3 (13-16)	11.3 ± 0.1 (11-12)	23.4 ± 0.6 (21-27)	137.7 ± 2.8 (123-149)	114 ± 2.5 (101-124)	16.3 ± 0.3 (15-18)	23.9 ± 0.3 (23-25)	173.5 ± 3.6 (161-201)
		Males	12	61.6 ± 0.6 (57.9-65.2)	15.8 ± 0.2 (14.6-17.2)	13.4 ± 0.2 (12.3-14.4)	30.8 ± 0.5 (27.9-34)	58.4 ± 0.7 (52.7-61.3)	16.5 ± 0.2 (15.7-17.9)	26.9 ± 0.2 (25.6-28.1)	5.1 ± 0.1 (4.4-6.2)	8.2 ± 0.2 (7.4-9.5)	2.3 ± 0 (2.1-2.6)	2.3 ± 0.1 (2-2.6)	4.5 ± 0.2 (4-5)	5.6 ± 0.2 (5-7)	9.7 ± 0.2 (8-11)	14.8 ± 0.3 (13-16)	11.6 ± 0.1 (11-12)	21.9 ± 0.8 (18-26)	129.3 ± 3.2 (108-154)	112.8 ± 2.5 (103-128)	16.2 ± 0.3 (15-18)	22.9 ± 0.4 (19-25)	181.2 ± 4.3 (161-204)
	PP19	Females	13	61.7 ± 0.8 (57.7-66.5)	15.9 ± 0.1 (14.7-16.5)	13 ± 0.1 (12.1-13.7)	33.6 ± 0.8 (28.4-38.3)	52.8 ± 0.7 (47.9-56.2)	16.8 ± 0.1 (15.8-17.4)	27.1 ± 0.3 (25.5-28.6)	5.4 ± 0.1 (5-5.8)	8.1 ± 0.1 (7.7-8.8)	2.5 ± 0.1 (1.8-2.9)	2.2 ± 0.1 (1.7-2.8)	3.9 ± 0.1 (3-4)	5.3 ± 0.2 (5-7)	9.1 ± 0.3 (8-11)	16.9 ± 0.3 (16-19)	11.8 ± 0.3 (10-13)	22.8 ± 0.5 (20-26)	133.7 ± 2.1 (119-147)	110.2 ± 2.9 (94-129)	17.5 ± 0.3 (15-19)	24.7 ± 0.3 (23-27)	155 ± 3.1 (141-177)
		Males	13	64.9 ± 0.8 (60-69.1)	16.9 ± 0.2 (15.5-17.9)	14 ± 0.2 (12.5-14.7)	34.6 ± 0.6 (29.1-37.5)	62 ± 1 (54.7-67.7)	17.9 ± 0.2 (16.7-18.8)	29.6 ± 0.3 (27.7-31.1)	5.8 ± 0.1 (5.4-6.2)	8.8 ± 0.1 (8.2-9.7)	2.5 ± 0.1 (1.7-2.9)	2.7 ± 0.1 (2.3-3.2)	3.8 ± 0.1 (3-4)	5.5 ± 0.2 (5-7)	8.8 ± 0.3 (8-10)	16.8 ± 0.5 (12-19)	11.9 ± 0.2 (11-13)	20.6 ± 0.7 (18-25)	130.8 ± 2.4 (112-143)	113 ± 3 (98-131)	17.3 ± 0.2 (16-19)	24.2 ± 0.4 (21-27)	162.5 ± 3 (147-183)
	PP22	Females	6	55.7 ± 2.2 (50.4-65.6)	14.3 ± 0.4 (13.5-15.9)	11.6 ± 0.3 (11.1-13.1)	30.5 ± 1.6 (26.4-36.5)	46.3 ± 1.1 (43.1-50)	14.9 ± 0.4 (14.1-16.1)	24.3 ± 0.4 (23.2-26)	4.6 ± 0.1 (4.4-5.1)	7.3 ± 0.1 (7-7.6)	2.2 ± 0.1 (1.9-2.8)	2 ± 0.1 (1.8-2.5)	4 ± 0 (4-4)	5.3 ± 0.2 (5-6)	9.3 ± 0.7 (7-11)	14.3 ± 0.4 (13-15)	11 ± 0.5 (10-13)	21.2 ± 0.7 (19-24)	116.3 ± 6.3 (91-138)	93 ± 3.1 (82-105)	15 ± 0.5 (13-16)	22.8 ± 0.6 (21-25)	136.3 ± 5.2 (116-152)
		Males	10	59.7 ± 0.6 (56.5-64.3)	15.2 ± 0.2 (14.3-15.9)	12.5 ± 0.1 (11.8-13.4)	30.9 ± 0.8 (27.1-35.2)	55.5 ± 1.3 (48.8-61.5)	16.2 ± 0.2 (14.5-17.5)	26.7 ± 0.3 (25.3-28.2)	4.9 ± 0.1 (4.6-5.4)	7.8 ± 0.1 (7.4-8.2)	2.2 ± 0.1 (1.5-2.5)	1.9 ± 0.1 (1.4-2.5)	4.2 ± 0.1 (4-5)	5.6 ± 0.3 (5-7)	8.9 ± 0.4 (7-10)	13.5 ± 0.3 (12-15)	9.9 ± 0.4 (8-12)	21.2 ± 0.6 (18-25)	115.7 ± 3.7 (101-142)	95.6 ± 2.3 (81-106)	15.1 ± 0.2 (14-17)	23 ± 0.4 (21-25)	138.8 ± 2.3 (130-153)
	PP24	Females	8	62.5 ± 1.1 (57.6-67.4)	15 ± 0.3 (13.8-16.1)	12.5 ± 0.2 (11.5-13.5)	35.5 ± 0.9 (32.3-39.7)	50.9 ± 0.9 (46.2-53.7)	16.4 ± 0.2 (15.7-17.3)	26.2 ± 0.4 (24.5-28)	5.1 ± 0.1 (4.7-5.5)	7.7 ± 0.1 (7.1-8.2)	2.4 ± 0.1 (2.1-2.7)	2.2 ± 0.1 (1.8-2.7)	3.9 ± 0.1 (3-4)	5.1 ± 0.1 (5-6)	8.3 ± 0.3 (7-9)	13.1 ± 0.1 (13-14)	11.1 ± 0.1 (11-12)	24.9 ± 0.9 (22-29)	109.3 ± 3 (96-124)	97.5 ± 4 (84-113)	14 ± 0.6 (11-16)	21.1 ± 0.7 (18-24)	131.3 ± 4.1 (114-148)
		Males	6	61.1 ± 1.1 (56.2-64.1)	15.4 ± 0.3 (14.4-16)	12.9 ± 0.3 (11.9-14.1)	32.2 ± 0.8 (29.2-34.4)	54.8 ± 1.5 (50.5-60.2)	16.6 ± 0.3 (15.6-17.3)	28.1 ± 0.3 (27-29.1)	5.2 ± 0.1 (5-5.5)	8 ± 0.1 (7.7-8.6)	2.4 ± 0 (2.3-2.5)	2.2 ± 0.1 (1.8-2.6)	3.8 ± 0.2 (3-4)	5.5 ± 0.2 (5-6)	8.7 ± 0.2 (8-9)	12.7 ± 0.3 (12-14)	10.7 ± 0.3 (10-12)	22.8 ± 1.1 (20-27)	110.2 ± 2.5 (104-121)	101.5 ± 2.4 (95-110)	13.8 ± 0.3 (13-15)	20.2 ± 0.5 (18-21)	135 ± 5.6 (111-152)
	PP26	Females	11	65.2 ± 1.5 (58-70.5)	14.8 ± 0.2 (13.5-15.8)	12.8 ± 0.2 (11.8-13.6)	35.2 ± 1.1 (30.3-40.7)	53.3 ± 1.2 (49-59.6)	17.2 ± 0.2 (16.3-18.4)	24.8 ± 0.4 (22.2-26.4)	5 ± 0.1 (4.6-5.3)	7.7 ± 0.1 (7-8.2)	2 ± 0.1 (1.6-2.7)	1.8 ± 0.1 (1.4-2.2)	3.5 ± 0.2 (3-4)	5.5 ± 0.2 (5-7)	8.1 ± 0.3 (6-9)	12.2 ± 0.2 (11-13)	10.2 ± 0.2 (9-11)	22.4 ± 0.7 (19-26)	113.8 ± 2.8 (95-130)	96.8 ± 1.9 (85-106)	13.3 ± 0.2 (12-14)	19.5 ± 0.5 (16-22)	135.7 ± 2.3 (122-147)
		Males	11	63.6 ± 0.9 (59.6-69.8)	15.2 ± 0.2 (14.3-16)	12.9 ± 0.2 (12-13.8)	33.8 ± 0.6 (31.6-38.2)	58.6 ± 1.2 (52.4-65.4)	17.5 ± 0.2 (16.6-18.2)	26.5 ± 0.2 (25.2-27.6)	5.1 ± 0.1 (4.8-5.6)	8.1 ± 0.1 (7.7-8.4)	2 ± 0.1 (1.4-2.4)	2 ± 0 (1.8-2.2)	3.5 ± 0.2 (3-4)	5.5 ± 0.2 (5-6)	8.8 ± 0.3 (8-11)	12.6 ± 0.2 (12-14)	10.5 ± 0.2 (10-12)	23 ± 0.7 (19-26)	110.5 ± 2.1 (101-120)	102.4 ± 2.4 (89-118)	13.5 ± 0.2 (13-15)	19.7 ± 0.2 (19-21)	136.3 ± 1.7 (124-144)
	PP27	Females	5	62.9 ± 2.4 (58.7-69.6)	15.9 ± 0.4 (14.7-16.9)	13.3 ± 0.4 (12.1-14.6)	35.2 ± 1.6 (31.1-39.7)	53.8 ± 2.2 (45.7-57.5)	16.7 ± 0.5 (15.4-18.1)	26.9 ± 0.7 (24.5-28.1)	5.4 ± 0.1 (5.1-5.8)	7.7 ± 0.2 (7.2-8)	2.2 ± 0.2 (1.9-3.1)	2.1 ± 0.1 (2-2.5)	4.4 ± 0.2 (4-5)	6.2 ± 0.4 (5-7)	9.2 ± 0.4 (8-10)	13.6 ± 0.7 (12-16)	10.8 ± 0.4 (10-12)	23.6 ± 0.9 (21-26)	114.4 ± 3.7 (102-123)	96.4 ± 4.3 (83-107)	13.6 ± 0.4 (13-15)	20.6 ± 0.4 (20-22)	147.6 ± 4.4 (136-158)
		Males	9	60 ± 0.7 (56.2-62.3)	15.4 ± 0.1 (14.8-16.1)	12.7 ± 0.2 (11.9-13.3)	31.9 ± 0.6 (29.9-34.9)	56.1 ± 1.3 (50.9-62.1)	16.3 ± 0.2 (15.4-17.2)	27.2 ± 0.2 (25.8-27.9)	5.2 ± 0.1 (4.9-5.6)	7.7 ± 0.1 (7.2-8.4)	2.2 ± 0.1 (1.9-2.4)	2.1 ± 0.1 (1.9-2.3)	4.2 ± 0.2 (3-5)	5.1 ± 0.1 (5-6)	8.4 ± 0.2 (7-9)	12.7 ± 0.2 (12-13)	10.2 ± 0.3 (9-11)	21.8 ± 0.4 (20-24)	112.7 ± 3.2 (98-133)	97.9 ± 2.3 (85-105)	13.2 ± 0.4 (11-15)	20.8 ± 0.4 (19-22)	139.7 ± 3.1 (128-155)
	PP28	Females	10	58.5 ± 1.1 (53.5-64.8)	14.4 ± 0.2 (13.7-15.9)	12 ± 0.1 (11.4-12.7)	32 ± 0.7 (29-35.5)	44.5 ± 0.9 (41.4-50.2)	15.6 ± 0.3 (14.3-17.1)	23.8 ± 0.3 (22.1-25.2)	4.7 ± 0.1 (4.3-5.1)	7.7 ± 0.1 (7.3-8.5)	2.4 ± 0.1 (2.1-2.8)	2.1 ± 0.1 (1.7-2.6)	4.4 ± 0.2 (4-5)	5.4 ± 0.2 (5-7)	8.9 ± 0.3 (8-10)	11.8 ± 0.1 (11-12)	11.2 ± 0.2 (10-12)	22.6 ± 0.9 (18-27)	116.1 ± 3.4 (106-136)	104.9 ± 2.2 (96-117)	15.2 ± 0.2 (14-16)	23.3 ± 0.4 (21-25)	156.5 ± 3.7 (140-178)
		Males	10	58.5 ± 1.1 (50.8-62)	14.6 ± 0.2 (13.5-15.5)	12.3 ± 0.2 (11.2-13.1)	30.3 ± 0.6 (25.5-32.5)	48.6 ± 1.1 (42.9-53.2)	15.8 ± 0.3 (14.2-17)	24.3 ± 0.5 (21.7-26.4)	4.8 ± 0.1 (4.4-5.4)	8.1 ± 0.1 (7.6-8.8)	2.4 ± 0.1 (2-3)	2.1 ± 0.1 (1.4-2.9)	4.6 ± 0.2 (4-5)	5.2 ± 0.1 (5-6)	9.3 ± 0.3 (8-11)	11.6 ± 0.2 (11-13)	11.1 ± 0.1 (11-12)	21.8 ± 0.8 (19-25)	114.9 ± 3 (104-130)	103.5 ± 2.5 (91-116)	14.6 ± 0.3 (13-16)	23.1 ± 0.3 (22-25)	154.3 ± 4 (136-170)
P. vlangalii	PV16	Females	12	74.2 ± 1.4 (66.3-83.4)	17.2 ± 0.2 (15.7-18.8)	14.6 ± 0.2 (13.7-15.9)	41.1 ± 0.8 (37.7-46.9)	65.5 ± 0.9 (58.6-68.5)	19.8 ± 0.3 (18.3-21.6)	28.9 ± 0.6 (26-31.7)	5.8 ± 0.1 (5.3-6.1)	8.7 ± 0.1 (7.8-9.5)	2.2 ± 0.1 (1.8-2.7)	2 ± 0 (1.8-2.3)	4.3 ± 0.1 (4-5)	5.4 ± 0.2 (5-7)	8.7 ± 0.2 (7-10)	13 ± 0.4 (10-15)	11.1 ± 0.2 (9-12)	22.9 ± 0.5 (19-26)	116.5 ± 2.1 (102-127)	99.6 ± 2.4 (83-112)	15.1 ± 0.4 (13-18)	20.5 ± 0.5 (17-23)	157.7 ± 5 (140-202)
		Males	8	71.8 ± 1.3 (67.2-77.2)	17 ± 0.2 (15.9-18.1)	14.7 ± 0.2 (14.2-16.1)	37.8 ± 0.9 (33.4-41)	67.9 ± 1.5 (59.8-72.3)	19.3 ± 0.3 (18.4-21.2)	29.4 ± 0.6 (26.7-31.4)	5.7 ± 0 (5.5-5.8)	8.8 ± 0.2 (8-9.3)	2.1 ± 0.1 (1.9-2.4)	2.1 ± 0.1 (1.8-2.3)	4.6 ± 0.2 (4-5)	5.8 ± 0.3 (5-7)	8.6 ± 0.5 (7-11)	13.1 ± 0.5 (12-16)	11.5 ± 0.2 (11-12)	21.4 ± 0.8 (19-25)	110.8 ± 2.6 (97-118)	102.5 ± 3 (92-118)	15.3 ± 0.3 (14-16)	20.3 ± 0.4 (18-22)	158.9 ± 3.3 (141-173)
	PV17	Females	11	57.5 ± 1.3 (51.5-64.8)	13.9 ± 0.2 (12.7-15.3)	12 ± 0.2 (11-12.9)	31.5 ± 1 (27-36.7)	47.8 ± 1 (44.2-55.3)	15.8 ± 0.2 (14.6-16.7)	23.2 ± 0.4 (21.4-25.9)	4.6 ± 0.1 (4.3-4.9)	6.4 ± 0.1 (6.1-7.2)	2 ± 0.1 (1.7-2.4)	1.9 ± 0.1 (1.6-2.1)	3.5 ± 0.2 (3-4)	4.6 ± 0.2 (4-5)	7.7 ± 0.3 (6-10)	11.4 ± 0.3 (10-13)	10.5 ± 0.2 (9-12)	19.3 ± 0.3 (17-21)	93.2 ± 3.5 (78-114)	81 ± 2 (73-92)	13.1 ± 0.3 (12-14)	16.7 ± 0.4 (15-19)	119.7 ± 2.8 (108-137)
		Males	13	57.3 ± 0.9 (52.7-62.5)	14 ± 0.1 (13.3-15.2)	12.3 ± 0.1 (11.8-13)	28.7 ± 0.4 (27-32.5)	54 ± 1 (47.6-59.5)	16.2 ± 0.2 (14.4-17.4)	25 ± 0.4 (23.1-27.1)	4.8 ± 0.1 (4.5-5.2)	6.7 ± 0.1 (6.3-7.1)	1.9 ± 0.1 (1.6-2.6)	1.9 ± 0.1 (1.5-2.6)	3.5 ± 0.1 (3-4)	4.5 ± 0.1 (4-5)	8.1 ± 0.3 (7-10)	11.6 ± 0.2 (10-13)	10.4 ± 0.2 (9-12)	19.5 ± 0.6 (16-23)	89.2 ± 2 (79-102)	79.8 ± 1.1 (73-88)	12.9 ± 0.3 (11-14)	17 ± 0.3 (16-19)	124.8 ± 3.1 (111-142)
	PV20	Females	11	63.9 ± 1.4 (54-68.9)	15.3 ± 0.3 (13.5-16.4)	13 ± 0.3 (11.5-14.9)	36.2 ± 0.7 (31.4-39.9)	56.8 ± 1 (51.8-63.5)	16.8 ± 0.2 (15.8-18.3)	26.3 ± 0.5 (24.4-28.7)	5.1 ± 0.1 (4.6-5.5)	7.3 ± 0.2 (6.6-8.4)	2.1 ± 0 (1.8-2.3)	2 ± 0.1 (1.7-2.4)	3.9 ± 0.2 (3-5)	5.4 ± 0.2 (5-6)	7.7 ± 0.3 (6-9)	13.8 ± 0.4 (13-17)	11.3 ± 0.4 (9-13)	20.5 ± 0.7 (17-25)	105.7 ± 2.9 (96-123)	85.5 ± 1.7 (77-96)	15.2 ± 0.2 (14-16)	20.4 ± 0.3 (18-22)	137.5 ± 2.5 (121-150)
		Males	11	63 ± 1.1 (57-67.8)	15.5 ± 0.2 (13.8-16.2)	13.2 ± 0.2 (11.9-13.9)	32.9 ± 0.7 (29.5-36.1)	65 ± 1.4 (56.3-72.9)	17.4 ± 0.2 (15.8-18.6)	27.7 ± 0.3 (26.3-29.7)	5.2 ± 0.1 (4.8-5.7)	8 ± 0.1 (7.5-8.6)	2.1 ± 0.1 (1.7-2.9)	2.1 ± 0.1 (1.5-3)	3.8 ± 0.1 (3-4)	5.4 ± 0.2 (5-7)	7.3 ± 0.4 (5-9)	13.7 ± 0.3 (12-15)	10.9 ± 0.3 (9-12)	21 ± 0.7 (18-25)	107.1 ± 1.3 (101-116)	91.4 ± 1.9 (84-107)	15.7 ± 0.4 (14-18)	20.1 ± 0.4 (18-22)	139.8 ± 2.9 (127-161)
	PV29	Females	20	66.2 ± 1.1 (58.9-77.1)	16.5 ± 0.2 (15-18.5)	14.8 ± 0.2 (13.5-16.4)	37.3 ± 2.7 (33.2-43.5)	59.7 ± 1 (53.3-70.2)	18.8 ± 0.3 (16.2-21)	27.6 ± 0.3 (24.5-29.5)	5.6 ± 0.1 (4.7-6.7)	7.9 ± 0.1 (6.9-8.7)	1.8 ± 0.1 (1.3-2.2)	1.9 ± 0 (1.5-2.2)	4.1 ± 0.1 (3-5)	6.2 ± 0.2 (5-7)	7.3 ± 0.2 (6-9)	13.8 ± 1.1 (13-18)	11.6 ± 0.3 (10-14)	21.8 ± 0.3 (19-25)	104.7 ± 1.5 (93-118)	82.4 ± 1.6 (71-99)	14 ± 0.3 (12-16)	17.5 ± 0.2 (16-19)	128.3 ± 2.2 (111-149)
		Males	20	64.6 ± 0.8 (57.8-72.7)	17 ± 0.2 (15.7-18)	14.8 ± 0.2 (13.6-16.2)	34.9 ± 1.9 (31.3-39.3)	65.7 ± 1.1 (56.5-75.5)	19 ± 0.2 (17.9-20.4)	28.6 ± 0.3 (26.3-31.6)	6.2 ± 0.1 (5.4-7.1)	8.7 ± 0.1 (8-9.3)	1.8 ± 0 (1.5-2.2)	1.8 ± 0 (1.6-2)	4.1 ± 0.1 (3-5)	6.4 ± 0.2 (5-7)	7.6 ± 0.2 (6-9)	12.6 ± 0.8 (11-14)	10.3 ± 0.2 (9-12)	21.9 ± 0.4 (19-25)	103 ± 1.9 (85-116)	83.3 ± 1.5 (73-101)	13.9 ± 0.2 (12-16)	17.7 ± 0.3 (15-20)	131.8 ± 1.5 (121-147)
