# Supplementary material for: Genetic and morphological divergence among three closely related Phrynocephalus species (Agamidae)
Source: BMC Evol Biol. 2019 Jun 6;19:114. doi: 10.1186/s12862-019-1443-y (PMC6551896; doi:10.1186/s12862-019-1443-y)
Supplement: Supplementary file 3 — Table S3. Loading of the first two axes of a principal components (PC) analysis on 22 morphological variables for both sexes. Size effects are removed in all cases by using residuals from the regressions on SVL. Variables with the main contribution to each factor are in bold. Species with different superscripts differ significantly (Tukey’s test, α = 0.05; a > b > c). (XLSX 14 kb) [file 12862_2019_1443_MOESM3_ESM.xlsx]

## Sheet: Table S3
Table S3 Loading of the first two axes of a principal component (PC) analysis on morphological variables of mensural and meristic measurements for both sexes. Size effects are removed in all cases by using residuals from regressions on SVL. Variables with the main contribution to each factor are in bold. Species with different superscripts differ significantly (Tukey’s test, α = 0.05; a > b > c)
	Mensural							Meristic
		Females			Males				Females			Males
		PC1	PC2		PC1	PC2			PC1	PC2		PC1	PC2
	Snout-vent length							Nasal scales	-0.21445	-0.670114		-0.178821	0.689386
	Head length	-0.688305	0.0437976		-0.704814	0.148935		Internasal scales	-0.324855	-0.748382		-0.296868	0.750514
	Head width	-0.491915	-0.463473		-0.654175	-0.179939		Scales around parietal eye	-0.553145	0.468572		-0.587769	-0.406814
	Abdomen length	0.07755	-0.477793		-0.163923	-0.346656		Supraocular scales	-0.747167	-0.238885		-0.806868	0.12415
	Tail length	-0.718668	-0.210804		-0.695047	-0.086934		Superciliaris	-0.4998	-0.399544		-0.615081	0.0263661
	Fore-limb length	-0.693403	-0.390871		-0.715888	-0.279453		Gular folds	-0.319802	-0.0760636		-0.274634	0.322978
	Hind-limb length	-0.852201	0.0452559		-0.785174	0.245945		Dorsal scales	-0.890997	0.0019084		-0.888294	0.0410311
	4th finger length	-0.777703	-0.044079		-0.818564	-0.190429		Ventral scales	-0.889271	0.138512		-0.877488	-0.0958018
	4th toe length	-0.778812	0.284214		-0.692122	0.134914		Subdigital lamellae of the 4th finger	-0.744727	0.164033		-0.775687	-0.149088
	Claw length of the 4th finger	-0.253732	0.849187		-0.125828	0.887136		Subdigital lamellae of the 4th toe	-0.831609	0.365951		-0.818112	-0.322176
	Claw length of the 4th toe	-0.181814	0.782215		-0.101707	0.863362		Scales around midbody	-0.781155	-0.027172		-0.800368	0.14341
	Variance explained (%)	0.37541	0.205998		0.339902	0.173431		Variance explained	0.437172	0.148357		0.458273	0.134718
	Factor scores on PC1	F2, 215 = 8.21, P < 0.0001			F2, 215 = 5.78, P < 0.0001				F2, 215 = 106.62, P < 0.0001			F2, 215 = 128.01, P < 0.0001
		PGb, PPa, PVa			PGb, PPa, PVa				PGc, PPb, PVa			PGc, PPb, PVa
	Factor scores on PC2	F2, 215 = 86.84, P < 0.0001			F2, 215 = 54.51, P < 0.0001				F2, 215 = 35.11, P < 0.0001			F2, 215 = 30.41, P < 0.0001
		PGa, PPb, PVc			PGa, PPb, PVc				PGb, PPa, PVc			PGb, PPb, PVa
